# Supplementary material for: DMfold: A Novel Method to Predict RNA Secondary Structure With Pseudoknots Based on Deep Learning and Improved Base Pair Maximization Principle
Source: Front Genet. 2019 Mar 4;10:143. doi: 10.3389/fgene.2019.00143 (PMC6409321; doi:10.3389/fgene.2019.00143)
Supplement: Supplementary file 1 [file Data_Sheet_1.ZIP]

Archive with 8 entries (7 files):
- Supplementary/
- Supplementary/Figure S1.tif
- Supplementary/Figure S2.TIF
- Supplementary/Figure S3.TIF
- Supplementary/Figure S4.tif
- Supplementary/Figure S5.tif
- Supplementary/Figure S6.tif
- Supplementary/Supplementary_Material.docx
